# Supplementary material for: The ezrin Gene Regulates Early Cardiac Morphogenesis and Contractile Function in Zebrafish Through the Coordinated Regulation of Apoptosis, Calcium Homeostasis, and the MAPK Signaling Pathway
Source: Cells. 2026 Jun 7;15(12):1046. doi: 10.3390/cells15121046 (PMC13297099; doi:10.3390/cells15121046)
Supplement: Supplementary file 1 [file cells-15-01046-s001.zip]

Archive with 1 entries (1 files):
- cells-4322470-supplementary.pdf
